# Supplementary material for: Influence of the Print Envelope Temperature on the Morphology and Tensile Properties of Thermoplastic Polyolefins Fabricated by Material Extrusion and Material Jetting Additive Manufacturing
Source: Polymers (Basel). 2023 Sep 16;15(18):3785. doi: 10.3390/polym15183785 (PMC10534743; doi:10.3390/polym15183785)
Supplement: Supplementary file 1 [file polymers-15-03785-s001.zip]

Archive with 1 entries (1 files):
- polymers-2579186-supplementary.pdf
